# Supplementary material for: Gene Copy Number Dictates Extracellular Vesicle Cargo
Source: Int J Mol Sci. 2025 Jun 8;26(12):5496. doi: 10.3390/ijms26125496 (PMC12192956; doi:10.3390/ijms26125496)
Supplement: Supplementary file 1 [file ijms-26-05496-s001.zip]

Archive with 1 entries (1 files):
- ijms-3629104-supplementary.pdf
